# Supplementary material for: Robust ultraclean atomically thin membranes for atomic-resolution electron microscopy
Source: Nat Commun. 2020 Jan 28;11:541. doi: 10.1038/s41467-020-14359-0 (PMC6987160; doi:10.1038/s41467-020-14359-0)
Supplement: Supplementary file 7 — Source data [file 41467_2020_14359_MOESM7_ESM.zip]

Archive with 24 entries (13 files):
- nc-Source-data/
- nc-Source-data/Source Data for Figure 1f/
- nc-Source-data/Source Data for Figure 1f/Source Data for Figure 1f.xlsx
- nc-Source-data/Source Data for Figure 2b/
- nc-Source-data/Source Data for Figure 2b/Figure 2b-1.dm3
- nc-Source-data/Source Data for Figure 2b/Figure 2b-2.dm3
- nc-Source-data/Source Data for Figure 2b/Figure 2b-3.dm3
- nc-Source-data/Source Data for Figure 2b/Figure 2b-4.dm3
- nc-Source-data/Source Data for Figure 3a/
- nc-Source-data/Source Data for Figure 3a/Water contact angle.xlsx
- nc-Source-data/Source Data for Figure 3b and Supplementary Figure 16/
- nc-Source-data/Source Data for Figure 3b and Supplementary Figure 16/Intensity ration between ID and IG.xlsx
- nc-Source-data/Source Data for Figure 3g/
- nc-Source-data/Source Data for Figure 3g/intansity ration of I3-I1 after plasma treatment.xlsx
- nc-Source-data/Source Data for Figure 4b/
- nc-Source-data/Source Data for Figure 4b/motion of graphene and amorphous carbon.xlsx
- nc-Source-data/Source Data for Supplementary Figure 11/
- nc-Source-data/Source Data for Supplementary Figure 11/Angle distribution of SAED patterns.xlsx
- nc-Source-data/Source Data for Supplementary Figure 12/
- nc-Source-data/Source Data for Supplementary Figure 12/Coverage with different suspended size.xlsx
- nc-Source-data/Source Data for Supplementary Figure 20/
- nc-Source-data/Source Data for Supplementary Figure 20/ice-thickness-result.xlsx
- nc-Source-data/Source Data for Supplementary Figure 21/
- nc-Source-data/Source Data for Supplementary Figure 21/Intansity ratio of I3-I1 at liquid N2 temperature.xlsx
