# Supplementary material for: Robust ultraclean atomically thin membranes for atomic-resolution electron microscopy
Source: Nat Commun. 2020 Jan 28;11:541. doi: 10.1038/s41467-020-14359-0 (PMC6987160; doi:10.1038/s41467-020-14359-0)
Supplement: Supplementary file 7 — Source data [file 41467_2020_14359_MOESM7_ESM.zip › nc-Source-data/Source Data for Figure 1f/Source Data for Figure 1f.xlsx]

## Sheet: Few-layer graphene
Grid number	Counts of broken holes	Coverage (%)		Coverage(%)	Counts
1	13	95.3488		85-90	10
	11	96.0644		90-95	12
2	6	97.8533		95-100	28
	22	92.1288
3	4	98.5689
	1	99.6422
4	1	99.6422
	11	96.0644
5	28	89.9821
	36	87.1199
6	5	98.2111
	8	97.1377
7	1	99.6422
	0	100
8	28	89.9821
	19	93.2021
9	1	99.6422
	1	99.6422
10	18	93.5599
	29	89.6243
11	19	93.2021
	12	95.7066
12	3	98.9267
	0	100
13	4	98.5689
	4	98.5689
14	8	97.1377
	20	92.8444
15	31	88.9088
	41	85.3309
16	19	93.2021
	10	96.4222
17	22	92.1288
	17	93.9177
18	24	91.4132
	41	85.3309
19	19	93.2021
	15	94.6333
20	10	96.4222
	11	96.0644
21	37	86.7621
	36	87.1199
22	12	95.7066
	19	93.2021
23	13	95.3488
	7	97.4955
24	13	95.3488
	38	86.4043
25	12	95.7066
	10	96.4222

## Sheet: Bilayer graphene
Grid number	Counts of broken holes	Coverage (%)		Coverage(%)	Counts
1	38	86.4043		80-85	8
	47	83.1843		85-90	12
2	50	82.1109		90-95	16
	48	82.8265		95-100	14
3	11	96.0644
	13	95.3488
4	54	80.6798
	52	81.3953
5	37	86.7621
	48	82.8265
6	35	87.4776
	31	88.9088
7	34	87.8354
	16	94.2755
8	15	94.6333
	7	97.4955
9	15	94.6333
	23	91.771
10	14	94.9911
	36	87.1199
11	12	95.7066
	26	90.6977
12	19	93.2021
	20	92.8444
13	21	92.4866
	37	86.7621
14	33	88.1932
	47	83.1843
15	34	87.8354
	21	92.4866
16	26	90.6977
	22	92.1288
17	24	91.4132
	19	93.2021
18	21	92.4866
	19	93.2021
19	9	96.78
	3	98.9267
20	42	84.9732
	33	88.1932
21	7	97.4955
	9	96.78
22	7	97.4955
	9	96.78
23	28	89.9821
	11	96.0644
24	13	95.3488
	31	88.9088
25	6	97.8533
	7	97.4955

## Sheet: Single-crystal graphene
Grid number	Counts of broken holes	Coverage		Coverage	Counts
1	43	0.923077		0.8	5
2	44	0.921288		0.85	8
3	45	0.919499		0.9	15
4	38	0.932021		0.95	8
5	79	0.851224
6	62	0.889088
7	122	0.781753
8	75	0.862385
9	56	0.899821
10	57	0.898032
11	56	0.899821
12	65	0.883721
13	28	0.949911
14	94	0.831843
15	71	0.872987
16	40	0.928444
17	32	0.942755
18	103	0.815742
19	116	0.792487
20	64 (total:478)	0.866109
21	83	0.850181
22	116	0.790614
23	114	0.794224
24	88	0.841155
25	62	0.888087
26	29	0.947653
27	88	0.841155
28	89	0.83935
29	91	0.83574
30	48 (total:336)	0.857143
31	78	0.860465
32	102	0.817531
33	56	0.899821
34	96 (total:466)	0.784753
35	72	0.871199
36	97	0.826476

## Sheet: polycrystalline graphene
Grid number	Counts of broken holes	Coverage		Coverage	Counts
1	128	0.77102		0.6	2
2	51	0.908766		0.65	4
3	29	0.948122		0.7	4
4	57	0.898032		0.75	5
5	29	0.948122		0.8	9
6	109	0.805009		0.85	11
7	129	0.769231		0.9	4
8	134	0.760286		0.95	3
9	84	0.849732
10	106	0.810376
11	110	0.80322
12	135	0.758497
13	174	0.68873
14	84	0.849732
15	87	0.844365
16	167	0.701252
17	191	0.658318
18	114	0.796064
19	166	0.703041
20	79	0.858676
21	74	0.867621
22	92	0.83542
23	113	0.797853
24	204	0.635063
25	195	0.651163
26	89	0.840787
27	96	0.828265
28	94	0.831843
29	165	0.70483
30	227	0.593918
31	203	0.636852
32	143	0.744186
33	117	0.790698
34	94	0.831843
35	83	0.851521
36	126	0.774597
37	118	0.788909
38	229	0.59034
39	194	0.652952
40	204	0.635063
41	167	0.701252
42	207	0.629696
