# Supplementary material for: Robust ultraclean atomically thin membranes for atomic-resolution electron microscopy
Source: Nat Commun. 2020 Jan 28;11:541. doi: 10.1038/s41467-020-14359-0 (PMC6987160; doi:10.1038/s41467-020-14359-0)
Supplement: Supplementary file 7 — Source data [file 41467_2020_14359_MOESM7_ESM.zip › nc-Source-data/Source Data for Figure 3a/Water contact angle.xlsx]

## Sheet: Sheet1
treatment time /s	Water contact angle /°	Average /°	error bar
0	90.7	90.5	1.78846
	90.5
	88.1
	87.3
	91.8
	92.8
	92.1
	90.6
2	68	71.1	3.58013
	67.9
	67
	67.8
	73.6
	73.6
	76.6
	74.6
4	65.8	64.6	3.16107
	65.8
	60.8
	59
	63.9
	68.1
	64.8
	68.9
6	63.9	63.2	2.15084
	64.7
	63.1
	63.1
	64.1
	66.8
	60
	60
10	57.5	60.2	2.98957
	56.4
	63.6
	61.9
	63.5
	63.5
	57.5
	57.7
15	61.5	57.9	2.78613
	61.5
	58.1
	58.1
	54.9
	54.9
	60
	54.2
20	57.7	56.1	2.38009
	57.7
	57.5
	57.5
	57.4
	57.4
	51.8
	52.3
30	49.6	53.8	4.019
	59.7
	52.6
	56.1
	47.1
	58.2
	52
	55.4
40	47.4	50.4	3.38308
	47.4
	48.5
	48.5
	47.9
	50.5
	49.8
	49.8
	57.5
	57.5
	48.7
	51.6
