# Supplementary material for: Robust ultraclean atomically thin membranes for atomic-resolution electron microscopy
Source: Nat Commun. 2020 Jan 28;11:541. doi: 10.1038/s41467-020-14359-0 (PMC6987160; doi:10.1038/s41467-020-14359-0)
Supplement: Supplementary file 7 — Source data [file 41467_2020_14359_MOESM7_ESM.zip › nc-Source-data/Source Data for Figure 3b and Supplementary Figure 16/Intensity ration between ID and IG.xlsx]

## Sheet: Sheet1
Plasma treatment time /s	ID	IG	ID/IG	Average of ID/IG	error bar
0	0.5	67.2	0.00744048	0.018	0.00594642
	2.9	109	0.0266055
	1.4	87	0.016092
	1.5	99	0.0151515
	2.5	107	0.0233645
	2.4	106	0.0226415
	1.8	105	0.0171429
2	4.4	70.5	0.0624113	0.037	0.0103426
	4.5	129.4	0.0347759
	1.5	64.5	0.0232558
	2.7	68.2	0.0395894
	1.8	74	0.0243243
	2.4	74	0.0324324
	2.7	66	0.0409091
	2.8	67	0.041791
	4.5	123.3	0.0364964
4	7.8	102	0.0764706	0.038	0.021755
	1	110	0.00909091
	3.3	111	0.0297297
	1.4	132.4	0.010574
	6.5	118.7	0.0547599
	3	53	0.0566038
	3	77	0.038961
	3	91	0.032967
6	2.9	66.3	0.0437406	0.039	0.0168573
	0.7	64	0.0109375
	2.7	93	0.0290323
	1.5	68	0.0220588
	2.4	73	0.0328767
	3.8	59	0.0644068
	2.8	83	0.0337349
	5.6	89	0.0629213
	4.6	96	0.0479167
10	5.4	88	0.0613636	0.035	0.0146657
	1.5	96	0.015625
	1	39	0.025641
	2	73	0.0273973
	2.3	61	0.0377049
	3.2	63	0.0507937
	2.1	72	0.0291667
15	4.7	28	0.167857	0.117	0.105504
	7.9	34	0.232353
	10.8	33	0.327273
	3.4	28	0.121429
	-1.4	36	-0.0388889
	4.1	64	0.0640625
	2.4	63	0.0380952
	2.5	69	0.0362319
	7.2	70	0.102857
20	12.3	52	0.236538	0.222	0.0559752
	11.6	54	0.214815
	12	55	0.218182
	10.2	42.5	0.24
	8	77	0.103896
	14.2	60	0.236667
	16.1	52.5	0.306667
30	178	376	0.473404	0.835	0.312541
	99	178	0.55618
	77.8	55.3	1.40687
	48.3	46.6	1.03648
	53.6	46.8	1.1453
	61.9	52.1	1.1881
	34.9	51.9	0.672447
	35.4	57.7	0.613518
	35.4	66.6	0.531532
	46.6	64.3	0.724728
40	93.2	55.6	1.67626	1.384	0.428935
	98.6	60.8	1.62171
	120.4	71.2	1.69101
	126.6	194	0.652577
	215.9	111.8	1.93113
	202.7	181.6	1.11619
	85.9	85.7	1.00233
