# Supplementary material for: Robust ultraclean atomically thin membranes for atomic-resolution electron microscopy
Source: Nat Commun. 2020 Jan 28;11:541. doi: 10.1038/s41467-020-14359-0 (PMC6987160; doi:10.1038/s41467-020-14359-0)
Supplement: Supplementary file 7 — Source data [file 41467_2020_14359_MOESM7_ESM.zip › nc-Source-data/Source Data for Figure 3g/intansity ration of I3-I1 after plasma treatment.xlsx]

## Sheet: Results
time/min	Dose/ e/Å2	I3/I1	error bar
0	0	0.6	0.0591408
10	122856	0.6	0.0493528
20	245712	0.57	0.0481608
30	368568	0.52	0.0618663
40	491424	0.45	0.0716729
50	614280	0.43	0.0697516
60	737136	0.43	0.0882911
70	859992	0.41	0.0724444

## Sheet: 0min
No		I3		I1		I3/I1		I3/I1	average	error bar
1	298264	214531		323866		0.662407		0.535552	0.6	0.0591408
2	83733							0.538833
3	335763	255400		403172		0.633477		0.632899
4	80363							0.633477
5	340069	261482		485275		0.538833		0.662407
6	78587
7	275090	197584		312189		0.632899
8	77506
9	268334	194081		362394		0.535552
10	74253
11	653854	323866
12	329988
13	734684	403172
14	331512
15	819919	485275
16	334644
17	628504	312189
18	316315
19	663107	362394
20	300713

## Sheet: 10min
No		I3		I1		I3/I1		I3/I1	average	error bar
1	213943	154139		239748		0.642921		0.535875	0.6	0.0493528
2	59804							0.566423
3	257460	199387		316635		0.629706		0.629706
4	58073							0.642921
5	282745	222998		416138		0.535875		0.642924
6	59747
7	228931	170929		265862		0.642924
8	58002
9	229209	177521		313407		0.566423
10	51688
11	480445	239748
12	240697
13	566389	316635
14	249754
15	679988	416138
16	263850
17	502498	265862
18	236636
19	552868	313407
20	239461

## Sheet: 20min
No		I3		I1		I3/I1		I3/I1	average	error bar
1	182811	132531		218006		0.607924		0.487899	0.57	0.0481608
2	50280							0.551926
3	212324	162882		280311		0.581076		0.581076
4	49442							0.597587
5	223272	173312		355221		0.487899		0.607924
6	49960
7	193685	147139		246222		0.597587
8	46546
9	194880	149832		271471		0.551926
10	45048
11	430531	218006
12	212525
13	497480	280311
14	217169
15	585279	355221
16	230058
17	459718	246222
18	213496
19	482772	271471
20	211301

## Sheet: 30min
No			I3		I1		I3/I1		I3/I1	average	error bar
1	155328		114137		196591		0.580581		0.407262	0.52	0.0618663
2	41191								0.516117
3	175743		133378		248974		0.535711		0.535711
4	42365								0.570145
5	181772		133313		327340		0.407262		0.580581
6	48459
7	171932		128090		224662		0.570145
8	43842
9	169513		129439		250794		0.516117
10	40074
11	396866
12	200275
13	472447
14	223473
15	550554
16	223214
17	439278
18	214616
19	459611
20	208817

## Sheet: 40min
No		I3		I1		I3/I1		I3/I1	average	error bar
1	126780	90951		176884		0.514184		0.33256	0.45	0.0716729
2	35829							0.458438
3	139892	98725		215351		0.458438		0.470253
4	41167							0.497545
5	128325	88207		265236		0.33256		0.514184
6	40118
7	138960	99316		199612		0.497545
8	39644
9	135646	100353		213402		0.470253
10	35293
11	347271	176884
12	170387
13	395438	215351
14	180087
15	451979	265236
16	186743
17	371662	199612
18	172050
19	387933	213402
20	174531

## Sheet: 50min
No		I3		I1		I3/I1		I3/I1	average	error bar
1	126919	78884		160810		0.490542		0.308084	0.43	0.0697516
2	48035							0.436192
3	134975	90174		199466		0.452077		0.450894
4	44801							0.452077
5	125802	78922		256170		0.308084		0.490542
6	46880
7	137056	93523		207417		0.450894
8	43533
9	131389	92789		212725		0.436192
10	38600
11	367904	160810
12	207094
13	413706	199466
14	214240
15	471032	256170
16	214862
17	400314	207417
18	192897
19	406676	212725
20	193951

## Sheet: 60min
No		I3				I1		I3/I1		I3/I1	average	error bar
1	122566	81735		369852		149166		0.547947		0.304367	0.43	0.0882911
2	40831			220686						0.403903
3	130539	85138		419794		210788		0.403903		0.43468
4	45401			209006						0.45799
5	121376	78060		472967		256467		0.304367		0.547947
6	43316			216500
7	133577	93572		398839		204310		0.45799
8	40005			194529
9	127268	90948		409024		209230		0.43468
10	36320			199794

## Sheet: 70min
No		I3		I1		I3/I1		I3/I1	average	error bar
1	122148	78633		159867		0.491865		0.303947	0.41	0.0724444
2	43515							0.38853
3	123950	75549		193516		0.390402		0.390402
4	48401							0.457552
5	116731	73712		242516		0.303947		0.491865
6	43019
7	130733	88810		194098		0.457552
8	41923
9	123950	83274		214331		0.38853
10	40676
11	367914	159867
12	208047
13	411190	193516
14	217674
15	474942	242516
16	232426
17	418234	194098
18	224136
19	425072	214331
20	210741
