# Supplementary material for: Robust ultraclean atomically thin membranes for atomic-resolution electron microscopy
Source: Nat Commun. 2020 Jan 28;11:541. doi: 10.1038/s41467-020-14359-0 (PMC6987160; doi:10.1038/s41467-020-14359-0)
Supplement: Supplementary file 7 — Source data [file 41467_2020_14359_MOESM7_ESM.zip › nc-Source-data/Source Data for Figure 4b/motion of graphene and amorphous carbon.xlsx]

## Sheet: Sheet1
dose（e-/A2)	ampC1	ampC2	average	error bar		dose（e-/A2)	graphene1	graphene2	average	error bar
1.5625	0	0	0	0		1.5625	0	0	0	0
3.125	2.55276	0.707068	1.62992	1.3051		3.125	0.9417	0.462674	0.702187	0.338722
4.6875	4.03185	1.0306	2.53123	2.12221		4.6875	1.96492	0.912761	1.43884	0.743989
6.25	5.33671	1.9697	3.6532	2.38084		6.25	1.51753	1.36616	1.44184	0.107032
7.8125	6.47206	2.58587	4.52896	2.74795		7.8125	1.34915	1.82467	1.58691	0.336249
9.375	7.3451	3.46495	5.40502	2.74368		9.375	3.82965	1.97496	2.9023	1.31147
10.9375	8.83738	4.15806	6.49772	3.30878		10.9375	2.37326	2.47744	2.42535	0.0736684
12.5	10.033	4.78806	7.41051	3.70871		12.5	3.82279	2.97625	3.39952	0.598592
14.0625	11.0154	5.55358	8.28448	3.86208		14.0625	4.20353	3.19802	3.70077	0.711005
15.625	11.1452	6.07794	8.61155	3.58307		15.625	3.51765	3.69431	3.60598	0.124913
17.1875	12.5373	6.81087	9.67406	4.04917		17.1875	4.63733	4.20236	4.41985	0.307566
18.75	13.0143	7.0922	10.0532	4.18753		18.75	4.50664	4.60341	4.55503	0.0684278
20.3125	13.469	7.61883	10.5439	4.13667		20.3125	4.90114	4.93199	4.91656	0.0218132
21.875	14.6182	7.91971	11.269	4.73658		21.875	5.41576	5.37225	5.39401	0.0307632
23.4375	14.7208	8.47473	11.5978	4.41664		23.4375	5.84911	5.63457	5.74184	0.151704
25.02	15.633	8.91415	12.2736	4.75096		25.02	6.3271	6.32196	6.32453	0.00363877
26.5625	15.7887	9.28142	12.5351	4.60137		26.5625	6.38067	6.74425	6.56246	0.25709
28.125	16.8849	9.6236	13.2542	5.13451		28.125	7.14	7.23097	7.18549	0.0643295
29.6875	17.7593	10.0791	13.9192	5.43077		29.6875	7.73061	7.48589	7.60825	0.173043
31.25	18.6717	10.4358	14.5538	5.82364		31.25	7.79825	8.08394	7.9411	0.202014
32.8125	19.0879	10.899	14.9934	5.79046		32.8125	8.08975	8.42816	8.25895	0.23929
34.375	19.8585	10.8334	15.346	6.38172		34.375	8.24384	8.82187	8.53286	0.408724
35.9375	20.4144	11.1376	15.776	6.55974		35.9375	9.05106	9.07965	9.06536	0.0202158
37.5	20.9647	11.3786	16.1716	6.77841		37.5	10.0851	10.0034	10.0442	0.0577502
39.0625	21.6085	11.7418	16.6751	6.9768		39.0625	9.41354	10.3636	9.88856	0.671775
40.625	22.5488	11.8671	17.208	7.55307		40.625	9.90061	11.0414	10.471	0.806656
42.1875	22.2632	12.2948	17.279	7.04875		42.1875	8.7944	11.7396	10.267	2.08256
43.75	24.0576	12.4382	18.2479	8.21612		43.75	9.08796	11.6824	10.3852	1.83458
45.3125	23.3089	12.5565	17.9327	7.60312		45.3125	8.83742	11.6226	10.23	1.96939
46.875	23.9048	12.7222	18.3135	7.90735		46.875	9.27182	11.7385	10.5052	1.7442
48.4375	25.4315	12.7379	19.0847	8.97575		48.4375	9.21789	12.6776	10.9477	2.44637
50.04	25.3213	12.8277	19.0745	8.83435		50.04	9.56929	12.4275	10.9984	2.02107
