# Supplementary material for: Robust ultraclean atomically thin membranes for atomic-resolution electron microscopy
Source: Nat Commun. 2020 Jan 28;11:541. doi: 10.1038/s41467-020-14359-0 (PMC6987160; doi:10.1038/s41467-020-14359-0)
Supplement: Supplementary file 7 — Source data [file 41467_2020_14359_MOESM7_ESM.zip › nc-Source-data/Source Data for Supplementary Figure 11/Angle distribution of SAED patterns.xlsx]

## Sheet: Single crystal
No	angle
1	45.667
2	45.947
3	45.527
4	45.657
5	46.547
6	46.717
7	46.257
8	46.037
9	47.787
10	46.467
11	47.237
12	46.987
13	45.597
14	45.427
15	45.507
16	45.497
17	45.917
18	45.947
19	45.657
20	45.807
21	42.687
22	42.737
23	43.01
24	42.64
25	42.73
26	47.59
27	47.01
28	47.48
29	47.58
30	47.91
31	45.89
32	45.63
33	45.7
34	47.41
35	47.53
36	45.63
37	45.62
38	45.6
39	45.28
40	46.87
41	46.23
42	47.63
43	47.18
44	47.36
45	47.64
46	45.21
47	44.95
48	44.76
49	45.14
50	45.59
51	45.46
52	45.86
53	45.81
54	42.8
55	43.71
56	44.2
57	43.91
58	43.74
59	43.63
60	43.71
61	44.75
62	44.74
63	44.99
64	45.37
65	45.26
66	45.41
67	45.84
68	44.93
69	45.37
70	45.35
71	47.13
72	46.22
73	46.67
74	46.1
75	46.73
76	46.62
77	45.26
78	46.43
79	47.01
80	46.38
81	46.87
82	46.8
83	44.73
84	44.24
85	44.9

## Sheet: results
angle	count
43.5	6
44.5	7
45.5	20
46.5	28
47.5	17
48.5	7
others	0
