# Supplementary material for: Robust ultraclean atomically thin membranes for atomic-resolution electron microscopy
Source: Nat Commun. 2020 Jan 28;11:541. doi: 10.1038/s41467-020-14359-0 (PMC6987160; doi:10.1038/s41467-020-14359-0)
Supplement: Supplementary file 7 — Source data [file 41467_2020_14359_MOESM7_ESM.zip › nc-Source-data/Source Data for Supplementary Figure 12/Coverage with different suspended size.xlsx]

## Sheet: single-crystal
single-crystal	broken holes	Coverage / 15 um	broken holes	Coverage / 20 um	broken holes	Coverage / 30 um	unbroken holes	Coverage / 40 um
	24	94.4056	61	85.7809	154	79.3289	261	35.0336
	29	93.2401	27	93.7063	142	80.9396	298	40
	12	97.2028	19	95.5711	168	77.4497	410	55.0336
	12	97.2028	28	93.4732	218	70.7383	269	36.1074
Coverage		95.5128		92.1329		77.1141		41.5436
error bar		1.73949		3.75637		3.88277		8.0046

## Sheet: bilayer
Bilayer	broken holes	Coverage / 20 um	broken holes	Coverage / 30 um	broken holes	Coverage / 40 um	broken holes	Coverage / 50 um
	2	99.2857	11	96.0714	33	88.2143	15	94.6429
	2	99.2857	22	92.1429	28	90	29	89.6429
	2	99.2857	14	95	24	91.4286	36	87.1429
	5	98.2143	11	96.0714	17	93.9286	34	87.8571
Coverage		99.0179		94.8214		90.8929		89.8214
error bar		0.463942		1.60714		2.09012		2.92879

## Sheet: Few-layer
Few-layer	broken holes	Coverage / 30 um	broken holes	Coverage / 40 um	broken holes	Coverage / 50 um	broken holes	Coverage / 60 um
	3	99.2925	1	99.7642	19	95.5189	24	94.3396
	2	99.5283	6	98.5849	19	95.5189	14	96.6981
	1	99.7642	8	98.1132	8	98.1132	29	93.1604
	1	99.7642	15	96.4623	23	94.5755	21	95.0472
Coverage		99.5873		98.2311		95.9316		94.8113
error bar		0.195556		1.18513		1.31712		1.28099
