# Supplementary material for: Robust ultraclean atomically thin membranes for atomic-resolution electron microscopy
Source: Nat Commun. 2020 Jan 28;11:541. doi: 10.1038/s41467-020-14359-0 (PMC6987160; doi:10.1038/s41467-020-14359-0)
Supplement: Supplementary file 7 — Source data [file 41467_2020_14359_MOESM7_ESM.zip › nc-Source-data/Source Data for Supplementary Figure 20/ice-thickness-result.xlsx]

## Sheet: 总的
ice-thickness/nm			ice-thickness/nm	Counts
40.4314			16-21	12
31.612			21-26	7
32.4001			26-31	8
30.7509			31-36	49
30.8594			36-41	25
35.403			41-46	8
30.5756			46-51	18
46.4392			51-56	4
32.468			56-61	6
31.6661			61-66	0
76.9148			66-71	0
36.6435			71-76	1
32.7253
31.5837
32.2749
56.5991
35.8206
32.2535
31.7285
33.9672
31.3856
34.8489
33.0977
31.1339
32.6499
32.0084
36.2775
31.0396
31.3514
32.3621
33.7514
34.931
35.6265
35.7182
32.5408
50.0549
39.1963
35.4069
31.8443
20.3924
19.6901
21.5443
21.4705
22.0914
20.6368
19.178
22.197
36.8081
24.7094
18.6135
18.2935
17.8115
19.9423
21.5318
21.1684
19.3092
17.8142
17.6713
17.2495
38.5734
45.6275
47.6033
46.9849
39.37
42.8348
41.4304
46.2863
48.2912
42.7192
38.1816
35.2759
36.0914
47.8161
33.5817
35.3257
38.5494
46.1531
31.2607
31.5011
37.2809
37.2577
37.4159
36.6154
36.2745
36.6996
49.412
43.8644
60.8112
47.4347
36.7918
37.6836
46.6921
45.7821
48.557
47.139
31.8132
30.1196
34.7913
32.5051
52.6942
51.2423
31.4184
51.7088
48.6561
49.6101
37.1964
33.4001
36.6131
30.2487
32.8032
29.6184
50.2386
30.5415
40.9615
53.5667
35.2107
30.2234
41.8886
40.4174
38.5866
44.7654
32.7448
32.0489
34.0691
40.1743
35.2325
36.5548
33.4106
32.0644
31.8037
32.1756
31.673
49.4698
47.1538
