# Supplementary material for: Robust ultraclean atomically thin membranes for atomic-resolution electron microscopy
Source: Nat Commun. 2020 Jan 28;11:541. doi: 10.1038/s41467-020-14359-0 (PMC6987160; doi:10.1038/s41467-020-14359-0)
Supplement: Supplementary file 7 — Source data [file 41467_2020_14359_MOESM7_ESM.zip › nc-Source-data/Source Data for Supplementary Figure 21/Intansity ratio of I3-I1 at liquid N2 temperature.xlsx]

## Sheet: Sheet1
Dose/ e/Å2	I3/I1	error bar
14.8651	0.16661	0.00915
8919.03	0.15251	0.01162
17838.1	0.14662	0.00966
26757.1	0.1428	0.00696
35676.1	0.13709	0.00659
44595.2	0.13456	0.00571
53514.2	0.13027	0.00517
62433.2	0.12914	0.00352
